# Supplementary material for: Genomic and phenotypic insights point to diverse ecological strategies by facultative anaerobes obtained from subsurface coal seams
Source: Sci Rep. 2019 Nov 7;9:16186. doi: 10.1038/s41598-019-52846-7 (PMC6838118; doi:10.1038/s41598-019-52846-7)
Supplement: Supplementary file 1 — Supplementary material 1 [file 41598_2019_52846_MOESM1_ESM.xlsx]

## Sheet: Sheet1
Supplementary material 1. Gene abundance data for genomes of isolated microorganisms.
dbCAN
Carbohydrate active enzyme class	Tessarococcus OR89-6	Actinotalea OR89-A1	Thauera MP09-3	Chelatococcus BOW-1	Citrobacter BOW-7	Citrobacter OR1	Dietzia MP09-A1	Marinobacter OR89-4	Pseudomonas BOW-2	Vibrio OR89-5	Pseudomonas MP09-2
AA (Auxiliary Activities)	3	12	11	12	6	6	12	11	13	6	6
CBM (Carbohydrate Binding Module)	13	54	9	8	14	14	5	20	16	30	8
CE (Carbohydrate Esterases)	25	24	21	25	24	28	40	23	17	7	10
GH (Glycoside Hydrolases)	53	61	22	48	57	59	23	19	28	50	18
GT ( Glycosyl Transferases)	38	26	28	55	45	44	42	39	33	20	21
PL (Polysaccharide Lyases)	1	1	3	5	1	1	0	1	1	1	1
SLH (S-Layer Homology Domains)	3	27	0	0	1	0	0	0	0	0	0
dockerin	0	0	0	0	0	0	0	2	0	0	0
Total carbohydrate active enzymes	136	205	94	153	148	152	122	115	108	114	64
dbCAN with a signal peptide
Carbohydrate active enzyme class	Tessarococcus OR89-6	Actinotalea OR89-A1	Thauera MP09-3	Chelatococcus BOW-1	Citrobacter BOW-7	Citrobacter OR1	Dietzia MP09-A1	Marinobacter OR89-4	Pseudomonas BOW-2	Vibrio OR89-5	Pseudomonas MP09-2
AA (Auxiliary Activities)	0	2	0	0	0	0	0	0	1	0	0
CBM (Carbohydrate Binding Module)	4	36	3	0	5	5	0	10	5	10	2
CE (Carbohydrate Esterases)	3	8	2	1	2	3	8	7	4	1	2
GH (Glycoside Hydrolases)	10	25	7	8	11	15	8	7	10	11	8
GT ( Glycosyl Transferases)	3	2	1	0	0	0	2	0	0	0	0
PL (Polysaccharide Lyases)	0	0	3	0	1	1	0	0	1	0	1
SLH (S-Layer Homology Domains)	3	26	0	0	0	0	0	0	0	0	0
dockerin	0	0	0	0	0	0	0	0	0	0	0
Total carbohydrate active enzymes	23	99	16	9	19	24	18	24	21	22	13
antiSMASH
Secondary metabolite synthesis gene class	Tessarococcus OR89-6	Actinotalea OR89-A1	Thauera MP09-3	Chelatococcus BOW-1	Citrobacter BOW-7	Citrobacter OR1	Dietzia MP09-A1	Marinobacter OR89-4	Pseudomonas BOW-2	Vibrio OR89-5	Pseudomonas MP09-2
non-ribosomal peptide synthetase	0	0	0	2	1	1	0	1	0	1	0
homoserine lactone	0	0	1	0	1	1	0	0	1	1	0
trans-AT polyketide synthase	0	0	0	0	0	0	0	0	0	0	0
bacteriocin	0	0	1	1	0	0	0	0	1	0	0
ectoine-siderophore	0	0	0	0	0	0	0	0	0	0	0
other ketide synthase	0	0	0	0	0	0	0	0	0	0	0
type 1 polyketide synthase	0	0	0	0	0	0	0	0	0	0	0
other	0	0	0	2	0	0	2	0	0	0	0
terpene	2	1	1	1	0	0	1	0	1	0	0
phosphonate	0	0	0	0	0	0	0	0	0	0	0
ectoine	0	0	0	0	0	0	1	2	1	1	1
type 3 polyketide synthase	0	1	0	1	0	0	0	0	0	0	0
terpene-siderophore	0	0	0	0	0	0	0	0	0	0	0
siderophore-ectoine-other ketide synthase	0	0	0	0	0	0	0	0	0	0	0
otherks-ectoine-siderophore	0	0	0	0	0	0	0	0	0	0	0
siderophore	0	0	0	0	0	0	1	1	1	0	0
thiopeptide	0	0	0	0	1	1	0	0	0	0	0
arylpolyene	0	0	0	0	1	1	0	0	0	0	0
total antiSMASH	2	2	3	7	4	4	5	4	5	3	1
TransportDB 2.0
Transporter family (TC classification system (tcdb.org))	Tessarococcus OR89-6	Actinotalea OR89-A1	Thauera MP09-3	Chelatococcus BOW-1	Citrobacter BOW-7	Citrobacter OR1	Dietzia MP09-A1	Marinobacter OR89-4	Pseudomonas BOW-2	Vibrio OR89-5	Pseudomonas MP09-2
Total ABC transporters (By predicted substrate below)	213	193	193	533	274	275	169	184	190	183	98
MFS	22	18	20	42	84	83	38	23	35	15	19
TRAP-T	3	0	27	99	9	8	1	17	24	11	16
DMT	9	5	17	22	21	23	4	9	18	8	5
SSPTS	2	3	2	9	76	78	1	1	2	17	1
CPA3	7	13	12	7	0	0	17	23	20	7	23
RND	7	6	13	10	14	18	4	18	14	9	9
P-ATPase	11	9	12	10	9	12	14	4	8	4	9
F-ATPase	7	7	9	9	9	9	8	9	9	10	9
SSS	4	2	15	8	7	8	4	8	15	7	6
RhtB	2	1	4	12	7	7	1	2	10	9	2
MOP	3	4	5	8	8	8	3	7	6	8	7
TTT	0	0	0	20	3	5	3	0	2	3	0
APC	2	2	0	1	14	15	9	1	4	3	0
DASS	0	0	5	5	6	7	1	5	4	4	4
MscS	3	2	2	3	6	6	1	3	7	4	5
CDF	7	2	4	1	4	4	3	3	5	2	2
SulP	3	0	4	2	2	3	1	3	5	4	4
Tat	3	2	3	3	4	4	2	3	3	3	3
GPTS	4	1	2	3	5	5	1	2	2	3	1
NCS2	2	2	2	0	8	8	2	3	5	3	0
AEC	4	0	2	3	0	0	1	2	5	1	4
GPH	5	0	2	0	10	10	2	0	1	0	0
VIC	1	4	2	2	1	1	3	4	3	1	2
MgtE	2	3	1	4	1	1	4	2	1	2	1
CPA2	0	1	3	4	3	3	1	0	3	3	2
DAACS	2	0	1	0	7	7	0	2	3	2	0
BCCT	3	0	1	1	2	2	2	4	3	3	1
CaCA	0	1	1	2	2	2	2	3	2	1	1
CPA1	0	1	1	2	2	2	2	1	3	2	1
LIV-E	1	1	1	2	3	3	3	3	2	1	0
Trk	1	2	3	1	1	1	1	1	2	4	2
GntP	1	2	0	0	6	6	1	2	0	2	0
HAAAP	0	0	0	0	8	8	0	0	0	4	0
PNaS	0	0	1	2	1	1	0	1	4	2	2
MIP	1	1	0	1	4	5	1	0	1	2	0
Amt	1	1	1	1	1	1	2	1	3	1	2
CHR	0	0	1	1	1	1	0	2	2	1	2
NiCoT	0	0	0	1	5	6	0	0	0	1	0
ACR3	1	1	1	1	0	0	1	2	2	1	2
ArsAB	2	0	0	0	6	1	3	0	2	1	0
MIT	1	0	1	2	2	2	1	1	1	0	1
AGCS	1	0	1	1	1	1	2	2	2	4	0
Oxa1	1	1	1	1	1	1	2	1	1	1	1
PiT	1	1	1	0	2	2	0	1	1	1	1
ZIP	2	0	1	0	1	1	0	0	3	0	2
BASS	1	0	0	1	2	2	1	2	1	0	0
FNT	1	0	0	0	3	3	0	1	1	3	2
NSS	1	1	1	0	0	0	1	4	2	3	1
ClC	0	0	2	1	2	2	0	1	0	2	0
ThrE	0	1	0	0	3	3	1	1	1	2	1
FeoB	2	1	3	0	2	2	0	0	0	2	0
MscL	1	1	0	1	1	1	1	0	1	0	1
LctP	1	1	2	0	1	1	0	1	2	1	1
LysE	0	1	1	2	2	2	1	1	1	0	0
TDT	0	0	1	0	1	1	0	0	0	2	1
ArsB	0	0	0	0	5	3	0	0	0	0	0
BenE	0	0	2	1	1	1	0	1	2	0	1
Dcu	0	0	0	0	3	3	0	0	0	3	0
AAE	1	1	0	0	2	2	0	0	0	2	0
CNT	0	0	0	0	2	2	0	0	1	3	0
NhaC	1	0	0	0	0	0	0	1	1	4	1
H+-PPase	1	2	0	1	0	0	0	0	0	0	0
NhaA	1	1	0	0	1	2	0	0	0	2	0
POT	0	0	0	0	3	3	0	0	0	1	0
KDGT	0	0	0	0	3	3	0	0	0	0	0
Nramp	0	0	0	1	1	1	0	0	1	1	0
SBT	0	1	1	0	0	0	1	1	1	0	1
DcuC	0	0	0	0	2	2	0	0	0	1	0
LIVCS	0	0	0	0	1	1	0	0	1	1	1
NCS1	1	0	0	0	0	0	1	1	1	0	1
MerTP	1	1	1	0	0	0	0	0	0	0	0
ESS	0	0	0	0	1	1	0	0	0	2	0
KUP	1	0	0	1	1	1	0	0	0	0	0
MSS	0	0	0	0	0	0	2	0	2	0	0
NhaD	0	0	0	0	0	0	0	0	2	1	1
Bestrophin	0	0	1	0	1	1	0	0	0	0	0
AbgT	1	0	0	1	0	0	0	0	0	1	0
CadD	1	1	0	0	0	0	1	0	0	0	0
GUP	0	0	0	1	0	0	0	0	2	0	0
NhaB	0	0	0	0	1	1	0	0	0	1	0
CitMHS	0	0	0	0	0	0	1	0	1	0	0
PUP	0	0	0	0	1	1	0	0	0	0	0
MPT	0	0	0	0	0	0	0	0	0	1	0
LIC	1	0	0	0	0	0	0	0	0	0	0
UAC	0	1	0	0	0	0	0	0	0	0	0
UT	0	0	0	0	0	0	0	0	1	0	0
AAA	0	0	1	0	0	0	0	0	0	0	0
FBT	0	0	1	0	0	0	0	0	0	0	0
OPT	0	0	0	0	0	0	0	0	1	0	0
total	362	306	395	850	687	699	332	378	463	397	263
TransportDB 2.0 - ABC transporters
Predicted ABC transporter substrate	Tessarococcus OR89-6	Actinotalea OR89-A1	Thauera MP09-3	Chelatococcus BOW-1	Citrobacter BOW-7	Citrobacter OR1	Dietzia MP09-A1	Marinobacter OR89-4	Pseudomonas BOW-2	Vibrio OR89-5	Pseudomonas MP09-2
2-aminoethylphosphonate	0	0	1	6	1	2	2	1	1	0	1
amino acid	0	0	1	2	2	2	0	0	2	1	0
amino acid (glutamine/glutamate/aspartate)	3	3	3	19	10	10	3	9	11	4	2
amino acid (lysine/arginine/ornithine/histidine/octopine)	0	0	2	2	4	4	0	2	2	2	0
amino aicd (glutamine/glutamate/aspartate)	3	3	1	18	8	8	3	1	7	3	0
antimicrobial peptide uptake	0	0	0	0	2	2	0	0	0	2	0
branched-chain amino acid	1	0	20	29	4	4	5	8	11	0	4
carbohydrate	0	0	0	1	0	0	0	0	0	0	0
cell division	1	1	1	1	1	1	1	1	1	1	1
choline	0	0	0	0	0	0	0	0	0	0	0
cobalamin	0	2	0	1	1	1	2	0	0	0	0
cobalamin/Fe3+-siderophores	1	2	1	6	3	3	7	4	1	5	0
cobalt	3	2	2	1	2	2	4	2	1	1	1
cobalt ion	2	1	0	0	2	2	1	0	0	0	0
CydC/CydD homolog	1	1	0	0	0	0	2	0	0	0	0
daunorubicin	10	31	21	28	10	10	12	13	16	2	8
D-galactose/galactoside	0	0	0	0	1	1	0	0	0	0	0
dipeptide/oligopeptide	11	6	3	60	16	16	5	5	7	16	2
D-methionine	4	1	5	10	6	6	0	3	3	2	3
efflux (antimicrobial peptide)	0	1	2	0	0	0	1	0	0	1	0
ferric enterobactin	1	0	0	0	1	1	3	1	0	1	0
glucan	0	0	0	1	0	0	0	0	0	0	0
glycine betaine	12	4	3	29	17	17	3	6	5	11	3
glycine betaine/L-proline	1	1	0	1	1	1	0	0	0	1	0
glycine betaine/L-proline/carnitine/choline	2	0	0	2	4	4	2	0	0	0	0
heme	6	4	4	3	4	5	4	3	4	5	4
heme export	2	1	3	2	2	2	2	2	2	2	2
iron compound	2	0	0	0	0	0	0	0	0	2	0
iron(III)	3	3	3	8	2	3	4	1	1	3	1
iron-hydroxamate	2	0	4	4	3	3	5	4	2	6	1
leucine/valine	0	0	8	6	2	2	0	4	1	0	0
lipid A	8	6	2	8	5	4	6	4	2	5	3
lipoprotein	9	8	7	6	8	7	7	8	5	8	6
lipoprotein releasing	2	2	1	2	5	4	3	4	4	3	3
manganese/zinc ion	1	2	1	3	3	4	3	1	2	1	2
methionine	2	0	2	2	4	3	0	1	1	2	1
mobybdenate	1	0	1	1	1	1	1	1	1	2	0
molybdate	3	0	2	2	2	2	2	2	2	4	0
multidrug	7	15	8	8	3	4	6	5	6	2	4
N-acetylglucosamine	2	0	0	0	0	0	0	0	0	0	0
nickel	0	0	0	0	1	1	0	0	0	1	0
nitrate	2	2	4	10	2	2	3	6	6	1	1
nitrate/sulfonate/taurine	6	7	7	20	3	3	7	9	10	2	1
oligopeptide	0	0	0	2	4	4	0	1	3	2	2
organic solvents	0	0	0	1	0	0	0	0	0	0	0
phosphate	6	11	7	20	12	12	8	9	12	10	4
phosphonate	1	2	8	19	13	11	4	11	6	10	6
phosphonates	0	0	3	6	1	0	0	3	3	1	2
polyamine	3	3	3	24	8	9	3	4	5	7	2
polysaccharide export	1	1	0	2	1	1	1	1	2	1	1
protease secretion	0	0	0	6	0	0	0	0	1	0	2
pyoverdin (siderophore) exporter PvdE	0	0	0	1	1	1	0	0	0	0	0
rhamnose	3	1	0	4	6	5	0	0	0	1	0
ribose	3	0	1	3	4	4	0	1	0	2	0
sodium ion efflux	1	3	0	0	0	0	1	0	0	0	0
spermidine/putrescine	0	0	0	29	10	10	0	6	8	5	4
sugar	46	33	9	50	10	10	3	1	10	11	0
sugar (maltose)	1	2	0	0	2	2	0	3	0	4	0
sugar (ribose)	17	8	0	20	25	25	2	0	0	7	0
sugar (xylose)	0	2	0	0	1	1	0	0	0	0	0
sulfate	4	0	8	15	6	6	7	9	5	7	4
sulfate/thiosulfate	0	0	1	1	2	2	1	2	1	2	2
thiamin	1	1	0	0	1	1	0	0	0	1	0
thiamine	0	0	0	0	2	2	0	1	0	1	0
TMAO inducer	0	0	1	0	0	0	0	0	0	0	0
toluene tolerance	0	0	7	2	3	3	20	5	5	3	4
toxin secretion	0	1	2	0	2	2	0	0	0	0	1
tricarboxylate (TctC)	0	0	0	1	0	0	0	0	0	0	0
tungsten	0	0	2	2	0	0	0	1	0	1	0
unknown substrate	9	10	9	8	8	9	6	10	3	3	3
urea	1	0	7	11	1	1	1	3	6	0	3
Vitamin B12	0	0	0	0	1	1	0	0	0	1	0
White pigment protein homolog (ABCG)	0	1	1	0	0	1	0	0	1	0	0
xylose	1	3	0	2	2	2	0	0	0	0	0
zinc	1	2	1	2	2	3	3	2	2	1	2
